# Supplementary material for: Synthesis of N-(3-Acyloxyacyl)glycines, Small Molecules with Potential Role in Gut Microbiome-Endocannabinoidome Communication
Source: Molecules. 2024 Aug 5;29(15):3703. doi: 10.3390/molecules29153703 (PMC11313728; doi:10.3390/molecules29153703)
Supplement: Supplementary file 1 [file molecules-29-03703-s001.zip]

Archive with 1 entries (1 files):
- molecules-3132059-supplementary.pdf
